# Supplementary material for: The Ameliorative Effect of Silicon on Maize Plants Grown in Mg-Deficient Conditions
Source: Int J Mol Sci. 2019 Feb 22;20(4):969. doi: 10.3390/ijms20040969 (PMC6412671; doi:10.3390/ijms20040969)
Supplement: Supplementary file 1 [file ijms-20-00969-s001.zip]

Archive with 2 entries (2 files):
- ijms-441644-supp materials_corrections.pdf
- Supplamentary Table S1_21.02.2019.xlsx
