# Supplementary material for: The Ameliorative Effect of Silicon on Maize Plants Grown in Mg-Deficient Conditions
Source: Int J Mol Sci. 2019 Feb 22;20(4):969. doi: 10.3390/ijms20040969 (PMC6412671; doi:10.3390/ijms20040969)
Supplement: Supplementary file 1 [file ijms-20-00969-s001.zip › Supplamentary Table S1_21.02.2019.xlsx]

## Sheet: ANOVA
Supplemental Table S31. Results of Two-Way ANOVA examining the effects of Silicon, magnesium and thier interaction on different physiological, boichemical and molecular parameters of roots and shoot.
Shoot	Fresh weight	Chlorophyll	Mg	Si	Glucose	Frucose	Sucrose	GABA	Gly	Ser	Hexose-P	Citric acid	Isocitric acid	Glutamic acid	Putrescine	Spermidine	IP	IPR	JA	JA-ILE	ZmAOS1	ZmSLN1-like	ZmD9
Mg	0.000001***	0.0018**	6.04E-16***	0.0917	1.289E08***	9.285E-08***	1.171E-12***	0.00008***	5.191E-07***	2.364E-08***	7.631E-07***	0.0004***	3.28E-09***	0.0008***	7.759E-12***	0.0003***	0.0775	0.0153*	0.0001***	0.000001***	0.0161*	0.0682	0.3424
Si	0.3058	0.051	0.0662	2.305E-16***	0.0193*	0.09312	0.07021	0.0588	0.1244	0.1613	0.0139*	0.2172	0.0216*	0.2994	0.315	0.1892	0.0061**	0.0026**	0.00007***	0.00004***	0.0074**	0.0665	0.1282
Mg*Si	0.1893	0.7025	0.7896	0.4256	0.0007***	0.05257	0.0011**	0.0076**	0.0160*	0.1552	0.0143*	0.392	0.0190*	0.0273*	0.24	0.929	0.00001***	0.00004***	0.1617	0.01108*	0.0058**	0.2693	0.0228*
Root	Fresh weight	Mg	Silicon	Glucose	Frucose	Sucrose	GABA	Gly	Ser	Hexose-P	Citric acid	Isocitric acid	Glutamic acid	Putrescine	Spermidine	IP	IPR	JA	JA-ILE	ZmAOS1	ZmOPR1	ZmSLN1-like	ZmD9
Mg	0.0008***	4.984E-08***	0.1314	0.0001***	0.5278	0.91009	0.0002***	0.0304*	0.5049	0.2247	0.0002***	0.0925	0.0013**	0.0003***	0.2128	0.9555	0.9523	6.979E-07***	7.057E-09***	0.00007***	5.383E-06***	-	-
Si	0.5166	0.1244	7.75E-10***	0.6895	0.0047**	0.4326	0.1689	0.8254	0.6199	0.0874	0.6671	0.1928	0.6536	0.1888	0.9135	0.8106	0.3132	0.0036**	2.1838E-05***	0.0005***	0.0002***	-	-
Mg*Si	0.1523	0.444	0.0006***	0.239*	0.0307*	0.0944	0.6529	0.6957	0.398	0.7029	0.4086	0.4565	0.7706	0.4143	0.6336	0.1114	0.0352*	0.0277*	0.6148	0.0007***	9.1436E-05***	-	-
